# Supplementary material for: Synthesis and Engineering of Hyaluronic Acid-Gelatin Hydrogels with Improved Cellular Attachment and Growth
Source: Polymers (Basel). 2024 Dec 3;16(23):3410. doi: 10.3390/polym16233410 (PMC11644312; doi:10.3390/polym16233410)
Supplement: Supplementary file 1 [file polymers-16-03410-s001.zip]

Archive with 1 entries (1 files):
- polymers-3291339-supplementary.pdf
